# Supplementary material for: Identification and Pathogenicity Analysis of Feline Calicivirus in Shanghai and Guangdong, China
Source: Transbound Emerg Dis. 2025 Jun 4;2025:8729295. doi: 10.1155/tbed/8729295 (PMC12158581; doi:10.1155/tbed/8729295)
Supplement: Supporting Information — Table S1 presents the genetic distance analysis of capsid (VP1) gene amino acid sequences. [file 8729295.f1.xlsx]

## Sheet: Sheet1
Table S1: Genetic Distance Analysis of Capsid (VP1) Gene Amino Acid Sequences
	GD strains			SH strains
	FCV-GD23-01	FCV-GD23-02	FCV-GD23-04	FCV-SH23-09	FCV-SH23-10	FCV-SH23-13
	OR427299-2023China-catUN_{G2}	OR427300-2023China-catLP_{G2}	OR427301-2023China-catUN_{G2}	OR427302-2023China-catUN_{G2}	OR427303-2023China-catUN_{G2}	OR427304-2023China-catVSD_{G2}
JN210889-2011USA-unUN_{G1-1}	0.192258	0.199511	0.192859	0.195737	0.196204	0.195737
AY560114-1998USA-catLP_{G1-1}	0.187296	0.197561	0.187882	0.200288	0.201102	0.200288
JN210885-2011USA-unUN_{G1-1}	0.189679	0.194203	0.190273	0.189499	0.189953	0.189499
JN210887-2011USA-unUN_{G1-1}	0.192408	0.197864	0.193011	0.19216	0.19262	0.19216
JN210886-2011USA-unUN_{G1-1}	0.189376	0.195687	0.189969	0.190989	0.191445	0.190989
MT239579-2019China-catUN_{G1-1}	0.16847	0.191033	0.169013	0.197695	0.198513	0.197695
JX519210-1996USA-catLP_{G1-1}	0.197319	0.204937	0.197933	0.207837	0.20868	0.207837
AF479590-2024Germany-unUN_{G1-1}	0.201097	0.183291	0.201712	0.180729	0.181165	0.180729
DQ424892-2006Germany-unUN_{G1-1}	0.209381	0.211072	0.210016	0.204229	0.205059	0.204229
JN210890-2011USA-unUN_{G1-1}	0.192258	0.199511	0.192859	0.195737	0.196204	0.195737
JX519214-1996USA-catLP_{G1-1}	0.201627	0.203042	0.202249	0.2079	0.208391	0.2079
JX519209-1996USA-catLP_{G1-1}	0.186587	0.179142	0.187166	0.180734	0.181173	0.180734
JN210888-2011USA-unUN_{G1-1}	0.193732	0.201905	0.194336	0.198123	0.198594	0.198123
KU373057-2014China-tigerVSD_{G1-1}	0.19044	0.1972	0.191039	0.196201	0.196668	0.196201
L40021-1960USA-catLP_{G1-1}	0.188426	0.191749	0.189016	0.189341	0.189795	0.189341
KJ572400-2012SouthKorea-catUN_{G1-2}	0.20802	0.212672	0.208659	0.200765	0.201253	0.200765
MW804433-2020China-catLP_{G1-2}	0.202332	0.218481	0.202954	0.221913	0.222799	0.221913
AY560116-1999USA-catVSD_{G1-2}	0.192851	0.20461	0.193454	0.197095	0.197898	0.197095
M86379-1960UK-cat-vaccine_{G1-2}	0.191672	0.205899	0.192267	0.198737	0.199551	0.198737
KX371573-2015China-catUN_{G1-2}	0.198617	0.219284	0.199231	0.222209	0.223098	0.222209
KJ572401-2012SouthKorea-catUN_{G1-2}	0.184664	0.193972	0.185243	0.187957	0.188413	0.187957
JX519213-1996USA-catLP_{G1-2}	0.179326	0.19567	0.179896	0.191351	0.191805	0.191351
KM016908-2014China-catLP_{G1-2}	0.204612	0.218198	0.205237	0.220192	0.221069	0.220192
KX371572-2015China-catUN_{G1-2}	0.207904	0.214313	0.208541	0.211979	0.212838	0.211979
MW194990-2020China-catUN_{G1-3}	0.179425	0.19348	0.179997	0.193328	0.19412	0.193328
MW880771-2017Australia-catVSD_{G1-3}	0.192363	0.195127	0.192955	0.192546	0.193334	0.192546
MZ542330-2021Thailand-catUN_{G1-3}	0.200313	0.197192	0.200926	0.19035	0.190804	0.19035
JX519211-1996USA-catLP_{G1-3}	0.200428	0.198029	0.201042	0.193251	0.193712	0.193251
MW880761-2017Australia-catVSD_{G1-3}	0.192363	0.195127	0.192955	0.192546	0.193334	0.192546
MW880763-2017Australia-catUN_{G1-3}	0.193946	0.195019	0.194543	0.192174	0.192961	0.192174
JX519212-1995USA-catLP_{G1-3}	0.183449	0.176059	0.184023	0.178222	0.178657	0.178222
AY560115-2000USA-catLP_{G1-3}	0.218771	0.23349	0.220723	0.223347	0.224231	0.223347
MW880765-2017Australia-catVSD_{G1-3}	0.192363	0.195127	0.192955	0.192546	0.193334	0.192546
MW880762-2017Australia-catVSD_{G1-3}	0.192363	0.195127	0.192955	0.192546	0.193334	0.192546
MW880766-2017Australia-catVSD_{G1-3}	0.192363	0.195127	0.192955	0.192546	0.193334	0.192546
MW880760-2017Australia-catVSD_{G1-3}	0.194598	0.197394	0.195195	0.194827	0.195623	0.194827
MZ712018-2020China-catUN_{G1-4}	0.198356	0.211956	0.198975	0.198503	0.199316	0.198503
MW088957-2019China-catLP_{G1-4}	0.199765	0.204667	0.200383	0.202752	0.203577	0.202752
MW194991-2020China-catUN_{G1-4}	0.192155	0.202541	0.192751	0.197304	0.198114	0.197304
MZ712021-2020China-catUN_{G1-4}	0.194274	0.205219	0.194881	0.207477	0.208308	0.207477
OP750455-2020Italy-catAsyptomatic_{G1-4}	0.1765	0.193016	0.177063	0.176246	0.176978	0.176246
OM515124-2020China-catUN_{G1-4}	0.194734	0.187063	0.195339	0.192462	0.192926	0.192462
OQ814183-2022China-catUN_{G1-4}	0.19423	0.200067	0.194834	0.204277	0.20511	0.204277
MZ712017-2020China-catUN_{G1-4}	0.205455	0.203944	0.206092	0.205223	0.20606	0.205223
MW088960-2019China-catLP_{G1-4}	0.199765	0.204667	0.200383	0.202752	0.203577	0.202752
MW088949-2019China-catLP_{G1-4}	0.211017	0.22132	0.211662	0.216174	0.217041	0.216174
KT970059-2013China-catVSD_{G1-4}	0.208134	0.210551	0.208769	0.221284	0.22216	0.221284
OM515125-2020China-catUN_{G1-4}	0.201148	0.208299	0.201775	0.200738	0.201557	0.200738
MW804434-2020China-catLP_{G1-4}	0.206428	0.197377	0.207058	0.194873	0.195668	0.194873
MT008250-2015Italy-catLP_{G1-4}	0.189168	0.190801	0.189758	0.185276	0.186039	0.185276
OP750454-2020Italy-catPMD_{G1-4}	0.178434	0.194994	0.179002	0.178177	0.178916	0.178177
MW088953-2019China-catLP_{G1-4}	0.196807	0.207415	0.197416	0.211117	0.211962	0.211117
OR227749--2021China-catUN_{G1-5}	0.204605	0.204728	0.205235	0.21214	0.212991	0.21214
OK428795-2020Italy-catUN_{G1-5}	0.183891	0.186949	0.184469	0.179762	0.180511	0.179762
AY560117-2002USA-catVSD_{G1-5}	0.220518	0.227991	0.221186	0.217842	0.218703	0.217842
OP626901-2020Italy-catLIM_{G1-5}	0.183891	0.186949	0.184469	0.179762	0.180511	0.179762
OP626900-2020Italy-catLIM_{G1-5}	0.183891	0.186949	0.184469	0.179762	0.180511	0.179762
AY560113-1993USA-catLP_{G1-5}	0.185591	0.194107	0.18617	0.196442	0.196909	0.196442
KC835209-1983USA-catLIM_{G1-5}	0.21301	0.209822	0.213658	0.222962	0.223851	0.222962
OP626899-2020Italy-catLIM_{G1-5}	0.183891	0.186949	0.184469	0.179762	0.180511	0.179762
AF109465-1990UK-catLIM_{G1-5}	0.209955	0.204189	0.210601	0.208962	0.209799	0.208962
GU214989-2004China-cheetahUN_{G1-5}	0.194705	0.121271	0.195312	0.105778	0.106049	0.105778
KJ944377-2013Chian-tigerUN_{G1-5}	0.213809	0.208391	0.214461	0.221552	0.222439	0.221552
U07130-1995USA-catVSD_{G1-5}	0.236994	0.212656	0.237705	0.211298	0.211802	0.211298
MW880770-2018Australia-catVSD_{G1-6}	0.215488	0.199283	0.216144	0.224306	0.224832	0.224306
MW880768-2018Australia-catUN_{G1-6}	0.217601	0.201359	0.218261	0.226463	0.226992	0.226463
MW804431-2020China-catLP_{G1-6}	0.191451	0.192065	0.192046	0.212722	0.213222	0.212722
MW880759-2015Australia-catVSD_{G1-6}	0.208711	0.217531	0.209346	0.209215	0.210049	0.209215
D31836-1971Japan-un-vaccine_{G1-6}	0.201393	0.209556	0.202015	0.212128	0.212985	0.212128
MW880757-2015Australia-catVSD_{G1-6}	0.209457	0.189435	0.210096	0.19576	0.196222	0.19576
KT000003-2014China-catVSD_{G1-6}	0.235778	0.207961	0.236478	0.207551	0.20838	0.207551
MZ712019-2020China-catUN_{G1-6}	0.210519	0.194166	0.211162	0.19835	0.198822	0.19835
MW880764-2017Australia-catUN_{G1-6}	0.213511	0.199069	0.214163	0.224063	0.224588	0.224063
MW880767-2018Australia-catUN_{G1-6}	0.215488	0.199283	0.216144	0.224306	0.224832	0.224306
ON595845-2017Australia-catUN_{G1-6}	0.192573	0.185214	0.193173	0.189871	0.190323	0.189871
AY560118-2005USA-unLP_{G1-6}	0.199223	0.181412	0.199835	0.178869	0.179302	0.178869
MW880758-2015Australia-catVSD_{G1-6}	0.208711	0.217531	0.209346	0.209215	0.210049	0.209215
ON595842-2017Australia-catUN_{G1-6}	0.208513	0.19713	0.209147	0.18294	0.183689	0.18294
OP485690-2021China-canineUN_{G1-6}	0.192886	0.197379	0.193483	0.207486	0.20832	0.207486
ON595843-2017Australia-catUN_{G1-6}	0.223202	0.223733	0.223876	0.214348	0.214851	0.214348
MW880769-2018Australia-catUN_{G1-6}	0.227114	0.227946	0.22779	0.232396	0.232934	0.232396
MW088952-2019China-catLP_{G1-7}	0.198402	0.185422	0.199018	0.213179	0.213684	0.213179
ON360072-2020China-catLP_{G1-7}	0.193061	0.193096	0.193659	0.204198	0.204681	0.204198
MK867378-2019China-catUN_{G1-7}	0.202877	0.201155	0.203499	0.223377	0.223891	0.223377
MT123329-2015SouthKorea-catUN_{G1-7}	0.223275	0.217738	0.223944	0.225897	0.226787	0.225897
MW804430-2020China-catLP_{G1-7}	0.197654	0.187581	0.198264	0.195523	0.195989	0.195523
MW088956-2019China-catLP_{G1-7}	0.187157	0.195018	0.187739	0.199892	0.200367	0.199892
MZ712023-2019China-catUN_{G1-7}	0.202877	0.201155	0.203499	0.223377	0.223891	0.223377
MW804432-2020China-catLP_{G1-7}	0.202918	0.198163	0.203537	0.210514	0.211006	0.210514
MT123328-2014SouthKorea-catUN_{G1-7}	0.210093	0.215241	0.210733	0.227456	0.228345	0.227456
MZ712025-2019China-catUN_{G1-7}	0.197938	0.203004	0.19855	0.207001	0.207491	0.207001
OP485691-2021China-canineUN_{G1-7}	0.19785	0.186255	0.19846	0.193726	0.194515	0.193726
KT206207-2015China-catUN_{G1-7}	0.196767	0.190829	0.197376	0.220235	0.220744	0.220235
KJ495729-2013China-catUN_{G1-7}	0.19584	0.182891	0.196446	0.210601	0.211091	0.210601
MT731747-2019China-catUN_{G1-7}	0.193176	0.184825	0.193774	0.205333	0.205818	0.205333
MW088948-2019China-catLP_{G1-7}	0.200616	0.188228	0.201238	0.216909	0.217422	0.216909
MW088947-2019China-catLP_{G1-7}	0.200283	0.187912	0.200903	0.216548	0.21706	0.216548
OL512761-2019China-catUN_{G1-7}	0.193176	0.184825	0.193774	0.205333	0.205818	0.205333
MW088959-2019China-catLP_{G1-7}	0.196944	0.194123	0.197555	0.212154	0.212655	0.212154
MZ712024-2019China-catUN_{G1-7}	0.216583	0.213052	0.217238	0.222606	0.223494	0.222606
KJ495730-2013China-catUN_{G1-7}	0.181763	0.173052	0.182334	0.201368	0.201842	0.201368
MW088961-2019China-catVSD_{G1-7}	0.212371	0.207772	0.213022	0.222535	0.223056	0.222535
OP137265-2020China-catUN_{G1-7}	0.187057	0.18732	0.187645	0.199259	0.200072	0.199259
MW088958-2019China-catLP_{G1-7}	0.196559	0.198602	0.197166	0.212617	0.213464	0.212617
MZ712016-2019China-catUN_{G1-7}	0.214495	0.207263	0.215144	0.218172	0.219043	0.218172
MZ712020-2020China-catUN_{G1-7}	0.196271	0.194422	0.196881	0.21148	0.211975	0.21148
OQ296623-2020China-catUN_{G1-7}	0.199198	0.189825	0.199817	0.203024	0.203503	0.203024
OQ814185-2020China-catVSD_{G1-7}	0.19802	0.195986	0.198627	0.200353	0.200824	0.200353
MW804428-2020China-catLP_{G1-7}	0.186138	0.186826	0.186719	0.209488	0.210329	0.209488
MW088951-2019China-catLP_{G1-7}	0.198364	0.186017	0.19898	0.214571	0.215079	0.214571
MW804427-2020China-catLP_{G1-7}	0.193788	0.206012	0.194386	0.219243	0.220113	0.219243
OQ814184-2022China-catUN_{G2}	0.21992	0.133075	0.220578	0.119974	0.120276	0.119974
KX815169-2015China-tigerUN_{G2}	0.208412	0.108415	0.209044	0.104298	0.104566	0.104298
ON360073-2020China-catLP_{G2}	0.197142	0.13903	0.197751	0.131816	0.132147	0.131816
MT992312-2019China-catUN_{G2}	0.118539	0.204151	0.120301	0.213669	0.214169	0.213669
KP987265-2002China-cheetahUN_{G2}	0.188805	0.107115	0.189389	0.10369	0.103956	0.10369
OR427302-2023China-catUN_{G2}	0.217566	0.111066	0.218223		0.00146923	1e-06
MT759583-2017China-catUN_{G2}	0.194932	0.138332	0.195535	0.117401	0.117702	0.117401
MW088950-2019China-catLP_{G2}	0.114337	0.21115	0.116061	0.224683	0.225199	0.224683
MW356260-2019China-catUN_{G2}	0.19331	0.141569	0.193911	0.147416	0.147781	0.147416
MT759584-2017China-catUN_{G2}	0.199935	0.124992	0.200553	0.107282	0.107559	0.107282
OQ472996--2022China-catUN_{G2}	0.189677	0.145356	0.190277	0.157009	0.157676	0.157009
JN210884-2011USA-unUN_{G2}	0.188426	0.191749	0.189016	0.189341	0.189795	0.189341
KM111557-2013China-catUN_{G2}	0.195115	0.0988668	0.195721	0.0933125	0.0935588	0.0933125
OR427304-2023China-catVSD_{G2}	0.217566	0.111066	0.218223	1e-06	0.00146923
OR427300-2023China-catLP_{G2}	0.180504		0.181074	0.111066	0.111349	0.111066
OP934170-2021China-catUN_{G2}	0.186968	0.154922	0.18756	0.140295	0.140913	0.140295
MW804429-2020China-catLP_{G2}	0.184183	0.1204	0.184761	0.132252	0.132585	0.132252
OM488911-2020China-catUN_{G2}	0.179812	0.127284	0.18038	0.118821	0.119124	0.118821
MT680938-2020China-catUN_{G2}	0.121551	0.201504	0.123311	0.214981	0.215487	0.214981
OR427301-2023China-catUN_{G2}	0.00147195	0.181074		0.218223	0.219086	0.218223
OR427299-2023China-catUN_{G2}		0.180504	0.00147195	0.217566	0.218426	0.217566
OR427303-2023China-catUN_{G2}	0.218426	0.111349	0.219086	0.00146923		0.00146923
MZ712022-2019China-catUN_{G2}	0.215014	0.130453	0.214754	0.101053	0.101315	0.101053
KJ495728-2013China-catUN_{G2}	0.188131	0.109739	0.188722	0.118924	0.119454	0.118924
MW088954-2019China-catLP_{G2}	0.10911	0.226164	0.110852	0.225892	0.226415	0.225892
MW088955-2019China-catLP_{G2}	0.113076	0.196789	0.114807	0.211927	0.212425	0.211927
Sequences with the closest genetic distances are highlighted in red font, while those with the farthest genetic distances are shown in blue font.
